# Supplementary material for: Cranial Nerve Anatomy Using a Modular and Multimodal Radiologic Approach
Source: MedEdPORTAL. 2022 Jun 10;18:11261. doi: 10.15766/mep_2374-8265.11261 (PMC9184306; doi:10.15766/mep_2374-8265.11261)
Supplement: Supplementary file 1 — Self-guided Anatomy Review.pptxCranial Nerve Video.mp4Cranial Nerve Lecture.pptxNeuroanatomy Lab.pptxNormal MRI and CT Scans - CT Bone Axials.pptxNormal MRI and CT Scans - T1 Sagittal.pptxNormal MRI and CT Scans - T2 Axial.pptxNormal MRI and CT Scans - T2 SPACE Axial.pptxPre- and Posttest.pptxSatisfaction Survey.docxAppendix Guide.docx [file mep_2374-8265.11261-s001.zip]

Archive with 12 entries (12 files):
- A. Self-guided Anatomy Review.pptx
- B. Cranial Nerve Video.mp4
- C. Cranial Nerve Lecture.pptx
- D. Neuroanatomy Lab.pptx
- E. Normal MRI and CT Scans - CT Bone Axials.pptx
- F. Normal MRI and CT Scans - T1 Sagittal.pptx
- G. Normal MRI and CT Scans - T2 Axial.pptx
- H. Normal MRI and CT Scans - T2 SPACE Axial.pptx
- J. Satisfaction Survey.docx
- I. Pre- and Posttest.pptx
- K. Appendix Guide.docx
- Educational_Summary_Report_11261.pdf
